# Supplementary material for: Amelioration of Central Nervous System Autoimmunity Through FFAR2 Agonism Is Associated With Changes in Gut Microbiota
Source: Brain Behav. 2025 Feb 28;15(3):e70350. doi: 10.1002/brb3.70350 (PMC11870826; doi:10.1002/brb3.70350)
Supplement: Supplementary file 1 — Supporting data [file BRB3-15-e70350-s001.xlsx]

## Sheet: EC-vs-EF.psig
Taxa	avg(EC)	sd(EC)	avg(EF)	sd(EF)	p.value	q.values	interval lower	interval upper
K01990	0.00547404	0.000483182	0.00422017	0.000782805	0.0198115	0.072408	0.000270954	0.00223678
K01992	0.00493967	0.000434813	0.00388008	0.000507842	0.00786927	0.072408	0.000367268	0.00175191
K02003	0.00411333	0.000343871	0.00340412	0.000433905	0.0221537	0.072408	0.000133015	0.00128539
K02529	0.00300547	0.000307854	0.00235455	0.000508256	0.0462699	0.0788615	1.44522e-05	0.00128738
K03466	0.00310464	0.000616061	0.00197446	0.000805932	0.0394011	0.0774253	7.13576e-05	0.002189
K03530	0.00109375	0.000159519	0.00151335	0.000259924	0.0191307	0.072408	-0.000745697	-9.35076e-05
K03496	0.001258	0.000148722	0.00154355	0.00016073	0.0195421	0.072408	-0.00051161	-5.94787e-05
K07052	0.00204562	0.000250947	0.00141097	0.000484774	0.0406779	0.0774253	3.73018e-05	0.00123199
K03497	0.00159303	6.68117e-05	0.00138783	0.000128554	0.0193303	0.072408	4.67478e-05	0.00036365
K01091	0.000683485	0.000164254	0.00107786	0.000206805	0.0110089	0.072408	-0.000669184	-0.000119571
K03424	0.000985567	6.90974e-05	0.00112196	6.79792e-05	0.0136772	0.072408	-0.00023636	-3.64254e-05
K07133	0.000518997	0.000290062	0.00102921	0.000165746	0.0129969	0.072408	-0.000870824	-0.000149596
K01738	0.00139892	0.000113081	0.00111503	0.000193116	0.0274362	0.072408	4.31221e-05	0.000524662
K02342	0.000894722	9.08389e-05	0.00101958	6.51241e-05	0.0399774	0.0774253	-0.000242229	-7.49267e-06
K07056	0.000890355	6.48468e-05	0.000995519	6.14436e-05	0.030144	0.072408	-0.000197338	-1.29903e-05
K00951	0.000886766	5.84435e-05	0.000991194	5.40017e-05	0.0189949	0.072408	-0.000186579	-2.22778e-05
K01262	0.00110446	3.23667e-05	0.00105961	2.59376e-05	0.0433949	0.0780041	1.71809e-06	8.79792e-05
K00845	0.0011957	0.000171248	0.00092111	0.000111727	0.0202629	0.072408	5.7617e-05	0.000491569
K02794	0.00170964	0.000368595	0.000975046	0.000461768	0.0250648	0.072408	0.000120024	0.00134916
K07707	0.00188632	0.000477555	0.0010102	0.000640078	0.0420964	0.0774253	4.07654e-05	0.00171147
K04763	0.000986446	4.09862e-05	0.000892656	6.09256e-05	0.0244555	0.072408	1.61501e-05	0.000171429
K03469	0.00108748	9.00298e-05	0.00091576	0.000134887	0.0499059	0.0807134	9.30171e-08	0.000343347
K02795	0.00146115	0.000305446	0.000843121	0.000404121	0.0277286	0.072408	8.8773e-05	0.00114729
K01662	0.000684012	7.5971e-05	0.00094492	0.000126199	0.0062154	0.072408	-0.000418808	-0.000103007
K02238	0.000943537	7.28708e-05	0.000811271	6.6761e-05	0.0174154	0.072408	3.02105e-05	0.000234322
K03630	0.00104586	0.000103605	0.000821758	9.87568e-05	0.00809668	0.072408	7.64324e-05	0.000371769
K00286	0.00082936	2.74104e-05	0.000759325	3.63757e-05	0.00989495	0.072408	2.24357e-05	0.000117636
K03710	0.00102375	0.000166825	0.000760826	0.000147878	0.0302112	0.072408	3.24435e-05	0.000493405
K09748	0.000797943	5.26244e-05	0.000705054	6.75949e-05	0.0433205	0.0780041	3.61094e-06	0.000182165
K06153	0.000770805	3.28575e-05	0.000716742	2.53257e-05	0.0208399	0.072408	1.07925e-05	9.73329e-05
K00773	0.000770704	3.13768e-05	0.000714794	3.29242e-05	0.0251598	0.072408	8.98765e-06	0.000102832
K09761	0.000769506	3.26845e-05	0.00071358	3.42704e-05	0.0297423	0.072408	7.06761e-06	0.000104783
K00919	0.000766838	2.79472e-05	0.00071557	3.1713e-05	0.0269592	0.072408	7.55525e-06	9.49802e-05
K07082	0.000765178	3.74098e-05	0.000708982	3.49541e-05	0.0398002	0.0774253	3.35398e-06	0.000109038
K06941	0.000536976	8.25926e-05	0.000760325	0.000145892	0.0231555	0.072408	-0.000404545	-4.21547e-05
K03695	0.000762124	3.75541e-05	0.00070642	3.46322e-05	0.0408676	0.0774253	2.96058e-06	0.000108446
K00817	0.000507114	8.66526e-05	0.000759726	0.000135058	0.0101571	0.072408	-0.000423237	-8.19867e-05
K03442	0.000904716	9.94653e-05	0.000739294	0.000108341	0.0362894	0.0769463	1.35557e-05	0.00031729
K02954	0.000637627	7.04549e-05	0.000781828	9.81846e-05	0.0310436	0.0734454	-0.000271088	-1.73144e-05
K03524	0.000767572	3.34707e-05	0.000703598	2.6439e-05	0.0108142	0.072408	1.95726e-05	0.000108375
K06287	0.000542435	4.76521e-05	0.00070498	8.97158e-05	0.0113806	0.072408	-0.000273309	-5.17792e-05
K02372	0.000987605	9.32197e-05	0.000753091	0.000150388	0.0221718	0.072408	4.55636e-05	0.000423465
K03168	0.000807854	6.10027e-05	0.000710181	6.8414e-05	0.0447493	0.078601	2.92964e-06	0.000192416
K03734	0.000691103	6.22229e-05	0.00077953	5.87669e-05	0.0497723	0.0807134	-0.000176741	-1.12057e-07
K02796	0.00120812	0.00024102	0.000696211	0.000344132	0.0289254	0.072408	6.96562e-05	0.000954161
K00057	0.000802257	5.76431e-05	0.000708683	6.57262e-05	0.0441314	0.0785103	3.14972e-06	0.000183998
K03601	0.000800401	5.10405e-05	0.000707462	6.58734e-05	0.039062	0.0774253	6.05788e-06	0.000179821
K00609	0.000798157	5.51231e-05	0.000708379	6.59862e-05	0.0487798	0.0804527	6.16671e-07	0.000178939
K03628	0.000730168	3.89748e-05	0.000656461	4.13859e-05	0.0199945	0.072408	1.50425e-05	0.00013237
K03536	0.000801243	5.73511e-05	0.000703677	6.72436e-05	0.0395145	0.0774253	6.02548e-06	0.000189105
K00661	0.000950756	0.000118269	0.000731481	9.77216e-05	0.0132854	0.072408	6.00746e-05	0.000378476
K07095	0.000836484	0.000105757	0.000685586	5.60749e-05	0.0299487	0.072408	2.03458e-05	0.000281449
K02031	0.000854324	0.000107221	0.000708205	8.44678e-05	0.0452452	0.078601	3.99925e-06	0.000288238
K02914	0.000580942	6.0956e-05	0.000677324	6.6937e-05	0.044771	0.078601	-0.000189888	-2.87562e-06
K02067	0.000325826	9.31115e-05	0.000618067	0.000158905	0.0107068	0.072408	-0.000490375	-9.41087e-05
K01703	0.000439802	7.9045e-05	0.000614366	0.000100603	0.0168612	0.072408	-0.000307803	-4.13236e-05
K01919	0.00120535	0.000273959	0.000654572	0.000296693	0.0159459	0.072408	0.00013386	0.000967703
K01704	0.000432079	8.02313e-05	0.000611173	0.000100943	0.015462	0.072408	-0.000313259	-4.4929e-05
K07729	0.00107439	0.000141433	0.000719062	0.000287439	0.0489538	0.080454	2.26881e-06	0.00070838
K01270	0.000663705	4.09636e-05	0.000558364	7.02572e-05	0.02536	0.072408	1.7793e-05	0.00019289
K18682	0.000758605	4.05143e-05	0.000640312	8.97756e-05	0.0390731	0.0774253	8.43277e-06	0.000228153
K00975	0.00104074	0.000147239	0.00070056	0.000170288	0.00995303	0.072408	0.000107182	0.000573188
K07456	0.000758479	4.07684e-05	0.000638463	9.30913e-05	0.0419968	0.0774253	6.19748e-06	0.000233836
K01607	0.000455532	9.0574e-05	0.000600662	7.19754e-05	0.0241838	0.072408	-0.000265506	-2.4754e-05
K09811	0.000689759	3.7575e-05	0.000583465	4.54407e-05	0.00406433	0.072408	4.51106e-05	0.000167477
K00754	0.0011615	0.000241632	0.000634891	0.000367371	0.0319938	0.0735253	6.04584e-05	0.000992759
K00794	0.000504914	6.01689e-05	0.000613483	4.47765e-05	0.0132866	0.072408	-0.000187041	-3.00977e-05
K05595	0.000255823	8.79566e-05	0.000578992	0.000183626	0.0129994	0.072408	-0.000548404	-9.79333e-05
K00656	0.000804283	0.000119503	0.000646449	5.82132e-05	0.0390428	0.0774253	1.11296e-05	0.000304537
K09812	0.000688943	3.8575e-05	0.000575091	5.35281e-05	0.00578409	0.072408	4.46043e-05	0.000183098
K01993	0.000144311	0.000112133	0.000421082	0.000210394	0.0402617	0.0774253	-0.000536601	-1.69418e-05
K01735	0.00049602	4.95221e-05	0.000575898	5.3883e-05	0.0407316	0.0774253	-0.000155444	-4.3124e-06
K02066	0.000279228	0.000101567	0.000523199	0.000191828	0.045189	0.078601	-0.000480746	-7.19669e-06
K02065	0.00027931	9.74986e-05	0.000510056	0.000164293	0.0328274	0.0735692	-0.000435922	-2.55692e-05
K01443	0.000847969	0.00011615	0.000670611	9.04516e-05	0.0288192	0.072408	2.39375e-05	0.000330779
K11065	0.000643772	4.42685e-05	0.000503127	7.21364e-05	0.00824804	0.072408	5.0145e-05	0.000231145
K02793	0.000922802	0.00017696	0.000568386	0.000246712	0.0338299	0.0748439	3.56148e-05	0.000673216
K02919	0.000463781	5.4033e-05	0.000579142	7.86821e-05	0.0301737	0.072408	-0.000216048	-1.46735e-05
K03621	0.000756196	6.16033e-05	0.000596614	0.000117985	0.0363109	0.0769463	1.41086e-05	0.000305055
K01817	0.000618945	5.33222e-05	0.000485138	8.3971e-05	0.020505	0.072408	2.79049e-05	0.00023971
K13789	0.00062839	4.94238e-05	0.00053168	7.17214e-05	0.0415753	0.0774253	4.86348e-06	0.000188557
K10947	0.000735938	0.000160854	0.000503555	0.00010627	0.0311296	0.0734454	2.81103e-05	0.000436655
K00852	0.000879125	0.000166639	0.000604781	0.000181874	0.0379174	0.0774253	1.96211e-05	0.000529069
K18138	0.000272215	7.06359e-05	0.000532869	0.000142855	0.0111125	0.072408	-0.000436167	-8.514e-05
K01619	0.000613051	5.79787e-05	0.000516105	5.13783e-05	0.0235891	0.072408	1.68541e-05	0.000177039
K00784	0.000672569	9.82363e-05	0.000525662	8.59802e-05	0.0365054	0.0769463	1.18629e-05	0.000281951
K00029	0.000264061	8.34948e-05	0.000443238	9.63982e-05	0.0141274	0.072408	-0.000311164	-4.719e-05
K16235	0.00101688	0.000260503	0.000493604	0.000331044	0.0253044	0.072408	8.46291e-05	0.000961914
K00208	0.000271107	7.98223e-05	0.000432662	9.71343e-05	0.0215381	0.072408	-0.000292064	-3.1045e-05
K03402	0.000731544	0.000105668	0.000482737	0.000116821	0.00783456	0.072408	8.6077e-05	0.000411538
K08884	0.00077107	9.84536e-05	0.000590357	0.000129999	0.0403316	0.0774253	1.03656e-05	0.000351061
K00941	0.000374543	5.65939e-05	0.000512118	0.000108856	0.0459687	0.0788615	-0.00027175	-3.39877e-06
K01159	0.000333094	8.43076e-05	0.000461689	9.05833e-05	0.0487976	0.0804527	-0.000256326	-8.64782e-07
K01451	0.000189908	0.000102738	0.000484155	0.000236855	0.0474477	0.0797509	-0.000583772	-4.72138e-06
K00700	0.000577583	7.58051e-05	0.00045786	6.18294e-05	0.0265504	0.072408	1.81268e-05	0.000221319
K07085	0.000127569	8.31922e-05	0.000421271	0.000235995	0.0470334	0.0795713	-0.00058173	-5.67341e-06
K03575	0.000280973	8.57973e-05	0.000433696	8.7833e-05	0.0238888	0.072408	-0.000279359	-2.60874e-05
K06960	0.000676031	4.79163e-05	0.000480643	0.000127322	0.0229634	0.072408	4.00114e-05	0.000350766
K03787	0.000322678	7.44393e-05	0.000436236	6.75538e-05	0.0357314	0.0769463	-0.000217394	-9.72274e-06
K06346	0.000676031	4.79163e-05	0.000479211	0.000130259	0.0243623	0.072408	3.78599e-05	0.000355781
K00537	0.000541156	3.02319e-05	0.000456101	4.92195e-05	0.014291	0.072408	2.32979e-05	0.000146812
K01914	0.000567899	3.57607e-05	0.000463889	8.42493e-05	0.0483571	0.0804527	1.07364e-06	0.000206945
K00912	0.000262608	8.44218e-05	0.000453807	0.000102328	0.0127789	0.072408	-0.00032887	-5.35279e-05
K12410	0.000413641	5.28345e-05	0.000535955	7.14442e-05	0.0167664	0.072408	-0.000215338	-2.92902e-05
K01151	0.000546261	6.02639e-05	0.000394406	3.44923e-05	0.00231892	0.072408	7.69186e-05	0.00022679
K02654	0.000631533	6.50529e-05	0.000449747	7.37899e-05	0.00340141	0.072408	8.00602e-05	0.000283512
K01271	0.000774847	0.000145936	0.000492768	0.000216273	0.0461753	0.0788615	6.31058e-06	0.000557848
K06041	0.000240632	8.41362e-05	0.000389551	0.000111057	0.0460601	0.0788615	-0.000294459	-3.37895e-06
K00857	0.000547173	5.933e-05	0.000445228	7.06226e-05	0.0394741	0.0774253	6.32917e-06	0.000197562
K07038	0.000623406	5.42284e-05	0.00041269	0.000149653	0.0312651	0.0734454	2.80844e-05	0.000393348
K01788	0.000730485	0.000124427	0.000430891	0.00018563	0.0200383	0.072408	6.32076e-05	0.000535981
K02440	0.000743184	0.000128495	0.000479262	0.000193337	0.0387397	0.0774253	1.81242e-05	0.00050972
K01802	0.000223584	7.23319e-05	0.000413469	0.000112988	0.0164157	0.072408	-0.000332574	-4.71956e-05
K01633	0.000273547	6.50632e-05	0.00039635	6.55967e-05	0.0178155	0.072408	-0.000218085	-2.75206e-05
K01356	0.000612938	5.26968e-05	0.000507749	6.92212e-05	0.0286693	0.072408	1.43524e-05	0.000196026
K03593	0.000262708	6.88739e-05	0.000398042	0.000103613	0.0454762	0.078738	-0.000267066	-3.6018e-06
K03705	0.000637703	7.85341e-05	0.000503467	9.60542e-05	0.0430653	0.0780041	5.3977e-06	0.000263073
K01626	0.000231263	7.08184e-05	0.00040797	0.000116887	0.024891	0.072408	-0.000323084	-3.03288e-05
K07091	0.000237074	8.48205e-05	0.00037448	9.84486e-05	0.0463092	0.0788615	-0.000271931	-2.88115e-06
K07658	0.000618888	2.44049e-05	0.000420531	0.000109796	0.0140862	0.072408	6.35056e-05	0.000333209
K02523	0.000238483	8.60906e-05	0.000365099	8.00869e-05	0.0428039	0.0780041	-0.000247985	-5.24658e-06
K03484	0.000725906	9.29918e-05	0.000458022	0.000169831	0.0204008	0.072408	5.76545e-05	0.000478113
K09125	0.000259508	7.03884e-05	0.000377246	5.57303e-05	0.0200225	0.072408	-0.00021118	-2.42956e-05
K10716	0.000352824	9.65993e-05	0.000480062	6.63399e-05	0.0451456	0.078601	-0.000250855	-3.62141e-06
K06024	0.000595511	6.04931e-05	0.000489056	8.00294e-05	0.0473062	0.0797509	1.64216e-06	0.000211269
K03609	0.000609999	6.18018e-05	0.000422751	9.7579e-05	0.00896683	0.072408	6.42349e-05	0.00031026
K03790	0.000683419	0.000138767	0.000448331	0.000105012	0.0179809	0.072408	5.32904e-05	0.000416886
K03529	0.00059516	6.08683e-05	0.000486726	7.35965e-05	0.0357448	0.0769463	9.3333e-06	0.000207533
K05896	0.00059516	6.08683e-05	0.00048607	7.44275e-05	0.0359523	0.0769463	9.25064e-06	0.000208928
K01620	0.000242991	9.01504e-05	0.000449736	0.000110221	0.0123933	0.072408	-0.000354603	-5.88858e-05
K03925	0.00036723	4.44955e-05	0.000481483	8.08855e-05	0.0313535	0.0734454	-0.000214422	-1.4083e-05
K07171	0.000588025	4.88447e-05	0.000463723	9.55563e-05	0.0414851	0.0774253	6.65934e-06	0.000241945
K03610	0.00060447	6.86625e-05	0.000412746	0.000107788	0.0127457	0.072408	5.57133e-05	0.000327734
K01090	0.000601392	6.58139e-05	0.000473417	8.68704e-05	0.0322884	0.0735253	1.41304e-05	0.000241819
K01679	0.000238788	7.63458e-05	0.000508081	0.000182725	0.0263089	0.072408	-0.000492482	-4.61028e-05
K08307	0.000201137	8.85089e-05	0.000335212	9.45495e-05	0.0494512	0.0807134	-0.000267738	-4.10267e-07
K11072	0.000601667	5.13668e-05	0.000463865	0.00010233	0.0366261	0.0769463	1.19663e-05	0.000263637
K01745	0.000147871	7.08618e-05	0.000416617	0.000143638	0.00997783	0.072408	-0.000445199	-9.22921e-05
K01719	0.000218934	7.29074e-05	0.000335627	7.36297e-05	0.0359111	0.0769463	-0.000223555	-9.83201e-06
K03816	0.000566044	4.2466e-05	0.000459698	7.35723e-05	0.0291389	0.072408	1.47752e-05	0.000197918
K01079	0.000192036	6.44007e-05	0.000317625	8.00482e-05	0.0268138	0.072408	-0.000232393	-1.8786e-05
K09457	0.000187746	7.54149e-05	0.000310811	8.54367e-05	0.042651	0.0780041	-0.000240905	-5.22486e-06
K03775	0.000190443	7.24289e-05	0.000314491	6.91796e-05	0.0243689	0.072408	-0.000227376	-2.0718e-05
K03269	0.000192048	6.91543e-05	0.00031008	7.58733e-05	0.0333106	0.0740112	-0.000224061	-1.20036e-05
K07106	0.000431955	6.88167e-05	0.000304431	4.87969e-05	0.0112454	0.072408	3.88381e-05	0.00021621
K03546	0.000533201	7.47278e-05	0.000399223	3.56531e-05	0.012037	0.072408	4.23339e-05	0.000225622
K01839	0.000570519	7.92763e-05	0.000375521	0.000118903	0.0186538	0.072408	4.37395e-05	0.000346256
K07574	0.000534901	7.77338e-05	0.000367831	8.87024e-05	0.0135394	0.072408	4.50728e-05	0.000289069
K02779	0.000620747	0.000130734	0.000322844	0.000174206	0.0171001	0.072408	7.0196e-05	0.000525611
K03772	7.83376e-05	6.20941e-05	0.000245628	0.00010747	0.0217781	0.072408	-0.000301068	-3.35127e-05
K01421	0.00053714	5.54752e-05	0.000337217	0.000112096	0.0122426	0.072408	6.21927e-05	0.000337652
K01512	0.000464054	6.06812e-05	0.000374449	5.41299e-05	0.0394446	0.0774253	5.55673e-06	0.000173653
K07584	0.000525977	7.77535e-05	0.000339326	0.000117155	0.0210292	0.072408	3.77456e-05	0.000335555
K00756	0.000560602	8.62178e-05	0.000344745	0.000131082	0.0181801	0.072408	4.95286e-05	0.000382185
K03558	0.000214854	6.51847e-05	0.000327197	5.59022e-05	0.0196175	0.072408	-0.00020126	-2.3425e-05
K01118	0.000498322	9.16219e-05	0.000337082	5.86727e-05	0.0134011	0.072408	4.55271e-05	0.000276953
K03820	0.000216121	6.79323e-05	0.00031179	4.04068e-05	0.0325238	0.0735253	-0.00018053	-1.08065e-05
K03800	0.000365456	8.10698e-05	0.000255545	5.69492e-05	0.0413633	0.0774253	5.65678e-06	0.000214166
K00970	0.000115689	5.10456e-05	0.000265285	0.000116139	0.0421318	0.0774253	-0.000291607	-7.58425e-06
K13954	0.000553392	0.000129676	0.000294163	0.000158175	0.0228741	0.072408	4.68755e-05	0.000471583
K16264	0.000132549	6.29791e-05	0.000282415	3.85082e-05	0.00306877	0.072408	-0.000228836	-7.08962e-05
K05516	0.000178935	6.56647e-05	0.00029792	7.8836e-05	0.032822	0.0735692	-0.0002254	-1.25699e-05
K09790	0.000461687	9.54901e-05	0.000339275	4.9449e-05	0.0437497	0.0780995	4.74505e-06	0.000240079
K03743	0.000183849	5.6026e-05	0.000322741	8.27304e-05	0.0170241	0.072408	-0.000244457	-3.33271e-05
K03286	0.00017426	5.15803e-05	0.000260498	6.13434e-05	0.0436496	0.0780995	-0.000169317	-3.15828e-06
K19689	0.000495197	0.000103726	0.000315695	0.000101045	0.0242443	0.072408	3.01485e-05	0.000328856
K06201	0.000442813	6.4939e-05	0.000338556	5.98585e-05	0.0299004	0.072408	1.30715e-05	0.000195442
K05846	0.000469373	0.000105206	0.000317905	6.27945e-05	0.0299478	0.072408	1.99838e-05	0.000282953
K16328	0.000544007	0.000131907	0.000288157	0.000157278	0.0243662	0.072408	4.30381e-05	0.000468662
K03784	0.00046937	8.70099e-05	0.00031543	9.41291e-05	0.0278474	0.072408	2.16052e-05	0.000286274
K05946	0.00044899	5.77461e-05	0.000344301	7.36857e-05	0.0385209	0.0774253	7.17452e-06	0.000202203
K02200	0.000122573	7.39222e-05	0.000353512	0.000154774	0.0250409	0.072408	-0.000420759	-4.11193e-05
K01081	0.000119301	5.16257e-05	0.000225609	6.2629e-05	0.0197909	0.072408	-0.000190544	-2.20718e-05
K01639	0.000327305	6.2288e-05	0.000235155	5.23183e-05	0.0359059	0.0769463	7.82399e-06	0.000176477
K00633	0.000400246	8.2243e-05	0.000253112	9.62958e-05	0.0323615	0.0735253	1.59781e-05	0.00027829
K00254	0.000197885	5.9612e-05	0.000293614	5.31608e-05	0.0282514	0.072408	-0.000178286	-1.3171e-05
K07166	0.000448809	7.30402e-05	0.000301814	6.24063e-05	0.00940504	0.072408	4.74985e-05	0.000246491
K02012	9.36595e-05	5.75207e-05	0.000315713	0.000123573	0.0119758	0.072408	-0.00037344	-7.06674e-05
K05847	0.000462126	9.9756e-05	0.000286945	9.64083e-05	0.0223957	0.072408	3.20833e-05	0.000318278
K01677	0.000362708	6.57079e-05	0.000260455	7.29955e-05	0.0486501	0.0804527	7.73596e-07	0.000203732
K01678	0.000362708	6.57079e-05	0.000260455	7.29955e-05	0.0486501	0.0804527	7.73596e-07	0.000203732
K06910	0.000109487	5.87545e-05	0.00025935	8.93651e-05	0.0168017	0.072408	-0.000263248	-3.64771e-05
K19225	0.000464084	4.83705e-05	0.000315134	0.000114312	0.0404696	0.0774253	9.29158e-06	0.000288608
K01224	0.000507637	0.000128656	0.000278172	0.000126502	0.0216925	0.072408	4.33824e-05	0.000415547
K02530	0.000498909	0.000131798	0.000248103	0.000168306	0.0319807	0.0735253	2.81249e-05	0.000473488
K12292	0.00052943	0.000134556	0.00025076	0.000169507	0.0216507	0.072408	5.34643e-05	0.000503876
K02058	0.000207729	8.25287e-05	0.000327016	4.42471e-05	0.0285892	0.072408	-0.000221258	-1.7317e-05
K02198	0.000110126	4.70218e-05	0.000262178	9.13144e-05	0.0162711	0.072408	-0.000264529	-3.95752e-05
K03317	0.000463984	8.95736e-05	0.000284922	9.518e-05	0.0155696	0.072408	4.41868e-05	0.000313937
K01259	0.000206626	7.74967e-05	0.000348888	0.000100514	0.0383933	0.0774253	-0.000274641	-9.88334e-06
K06895	0.00034697	5.85491e-05	0.00021257	6.90161e-05	0.0109309	0.072408	4.06311e-05	0.00022817
K15553	6.81249e-05	4.7908e-05	0.000225932	0.000102275	0.0220418	0.072408	-0.000283135	-3.24805e-05
K07552	0.000140143	3.12912e-05	0.000377604	0.000123216	0.0108136	0.072408	-0.00038847	-8.64515e-05
K07474	0.000495777	0.000131498	0.000243919	0.000150861	0.0231217	0.072408	4.48002e-05	0.000458915
K01635	0.000498386	0.000131644	0.000238523	0.000163145	0.0252732	0.072408	4.19814e-05	0.000477746
K07259	6.59422e-05	4.61621e-05	0.000215919	0.000111843	0.0367124	0.0769463	-0.000286561	-1.33916e-05
K03489	0.000498386	0.000131644	0.000238523	0.000163145	0.0252732	0.072408	4.19814e-05	0.000477746
K04762	6.05101e-05	4.43588e-05	0.000206992	0.000112578	0.0406434	0.0774253	-0.000283895	-9.06936e-06
K01819	0.000495777	0.000131498	0.000235017	0.000165016	0.025722	0.072408	4.1256e-05	0.000480264
K03826	0.000421336	9.35192e-05	0.00025294	0.000111455	0.0330097	0.0736588	1.75624e-05	0.000319231
K06726	0.000442139	0.000102462	0.000255489	0.000113387	0.0260501	0.072408	2.87669e-05	0.000344534
K07498	0.000495777	0.000131498	0.000235017	0.000165016	0.025722	0.072408	4.1256e-05	0.000480264
K16922	0.000496304	0.000131259	0.000235321	0.000164514	0.0253447	0.072408	4.20632e-05	0.000479904
K05992	0.000495777	0.000131498	0.00023462	0.000165676	0.0258612	0.072408	4.10508e-05	0.000481264
K09181	7.71206e-05	5.30621e-05	0.000232455	0.000106442	0.0272896	0.072408	-0.000286172	-2.44973e-05
K08234	0.000429977	7.4865e-05	0.000250875	7.90529e-05	0.00626628	0.072408	6.6762e-05	0.000291441
K03475	0.000420526	9.34737e-05	0.000240491	0.000101511	0.0195113	0.072408	3.75588e-05	0.000322511
K02800	0.000390377	9.82471e-05	0.000233388	8.13059e-05	0.0257856	0.072408	2.46685e-05	0.00028931
K02822	0.000416312	9.48888e-05	0.000237039	0.000103006	0.021223	0.072408	3.46729e-05	0.000323873
K06192	6.49793e-05	4.55364e-05	0.000221024	0.000101981	0.0227985	0.072408	-0.0002808	-3.12892e-05
K07793	6.5161e-05	4.68132e-05	0.000217376	0.000104893	0.0277577	0.072408	-0.000280531	-2.38998e-05
K02445	0.000276818	6.32321e-05	0.00014757	6.93557e-05	0.0152877	0.072408	3.23159e-05	0.000226181
K07571	0.000418932	0.000111015	0.000239163	0.000102759	0.0290776	0.072408	2.36025e-05	0.000335935
K06962	0.000417062	9.34459e-05	0.000237963	0.000105	0.0218033	0.072408	3.38024e-05	0.000324396
K03708	0.000418698	0.000110788	0.000234735	0.000108502	0.0291448	0.072408	2.40306e-05	0.000343895
K02082	0.00037564	9.71632e-05	0.000215571	9.82347e-05	0.0320925	0.0735253	1.7575e-05	0.000302562
K06987	6.69651e-05	4.59014e-05	0.000212439	0.000115049	0.0446513	0.078601	-0.000285917	-5.02978e-06
K01183	0.000370425	9.4865e-05	0.000241643	5.91792e-05	0.0381055	0.0774253	9.47576e-06	0.000248088
K02532	0.000377983	9.61954e-05	0.00023674	5.61837e-05	0.02754	0.072408	2.13477e-05	0.000261139
K01488	0.000158111	5.26389e-05	0.000261768	8.11532e-05	0.0484418	0.0804527	-0.000206375	-9.40579e-07
K00009	0.000387244	9.69896e-05	0.000218507	8.05156e-05	0.0179185	0.072408	3.79698e-05	0.000299505
K01295	5.97673e-05	5.3888e-05	0.000209716	0.000118696	0.0450647	0.078601	-0.000295227	-4.66942e-06
K18640	0.000385188	7.2875e-05	0.000218084	7.81229e-05	0.00817061	0.072408	5.68344e-05	0.000277374
K02819	0.000370249	9.51652e-05	0.000213124	7.51302e-05	0.0211118	0.072408	3.09033e-05	0.000283347
K06921	0.000108674	6.92296e-05	0.000246214	3.79369e-05	0.00751415	0.072408	-0.000223244	-5.18364e-05
K06989	5.70719e-05	5.25701e-05	0.000211211	0.000110626	0.0322251	0.0735253	-0.000289783	-1.84955e-05
K00020	0.000109226	3.38616e-05	0.000207697	6.63694e-05	0.0256931	0.072408	-0.000180171	-1.67717e-05
K02069	0.000137626	4.43542e-05	0.000257483	5.5032e-05	0.00574836	0.072408	-0.000193325	-4.63886e-05
K01480	0.000132191	2.73855e-05	0.000212624	3.78671e-05	0.00583966	0.072408	-0.000129463	-3.14047e-05
K01011	0.000125276	2.28298e-05	0.000228434	6.77039e-05	0.0239421	0.072408	-0.000185814	-2.05032e-05
K06896	0.000369898	9.57676e-05	0.000189241	0.000113986	0.027243	0.072408	2.63256e-05	0.000334988
K01902	9.30441e-05	5.20108e-05	0.000205702	8.56596e-05	0.0421755	0.0774253	-0.000219961	-5.35503e-06
K05786	7.23635e-05	4.99752e-05	0.000232345	0.000100473	0.0194873	0.072408	-0.000283466	-3.64963e-05
K01179	0.000119868	3.06631e-05	0.000222366	6.85587e-05	0.0248679	0.072408	-0.000186371	-1.86252e-05
K08972	0.000322453	6.59841e-05	0.000196937	6.67142e-05	0.0173079	0.072408	2.8746e-05	0.000222286
K00563	0.000298968	7.25371e-05	0.000190492	6.29756e-05	0.0360713	0.0769463	9.0703e-06	0.000207881
K11927	9.31476e-05	3.7091e-05	0.000224254	9.30427e-05	0.0309652	0.0734454	-0.000244686	-1.75276e-05
K03646	6.76949e-05	5.32841e-05	0.000245457	9.62353e-05	0.0104483	0.072408	-0.000297015	-5.85097e-05
K07464	0.00013506	2.27141e-05	0.000206302	3.13313e-05	0.00409877	0.072408	-0.000111833	-3.06511e-05
K01958	0.000307789	6.9014e-05	0.000169176	8.14725e-05	0.0203776	0.072408	2.79795e-05	0.000249248
K01903	8.59752e-05	3.64122e-05	0.000201493	8.91024e-05	0.0411329	0.0774253	-0.000224317	-6.71933e-06
K14205	0.000310799	6.26171e-05	0.00018358	6.93401e-05	0.0161416	0.072408	3.0695e-05	0.000223744
K02010	6.63541e-05	3.32963e-05	0.000212929	0.00011437	0.0432749	0.0780041	-0.000286444	-6.70559e-06
K00162	0.000297138	8.41654e-05	0.000192667	4.6429e-05	0.0496586	0.0807134	2.12509e-07	0.00020873
K00658	8.18899e-05	3.96793e-05	0.000200413	8.19679e-05	0.0281785	0.072408	-0.000219117	-1.79302e-05
K00823	0.000302996	6.45365e-05	0.000185508	5.52876e-05	0.0152862	0.072408	2.94893e-05	0.000205487
K04752	6.05033e-05	5.36781e-05	0.000226142	0.000102474	0.0183838	0.072408	-0.000292018	-3.92596e-05
K06218	0.000263041	6.39543e-05	0.000165796	4.81695e-05	0.0282833	0.072408	1.35669e-05	0.000180923
K16923	0.000310903	7.07889e-05	0.000161719	8.05919e-05	0.0147461	0.072408	3.82418e-05	0.000260127
K02103	0.000314917	8.31308e-05	0.000163427	8.03615e-05	0.0190301	0.072408	3.22271e-05	0.000270754
K00853	0.000296056	8.5e-05	0.000168776	7.28735e-05	0.0352414	0.0769463	1.13452e-05	0.000243214
K00373	6.21402e-05	5.39964e-05	0.000209046	0.000113425	0.0416433	0.0774253	-0.000285993	-7.81882e-06
K03297	0.00024886	6.64426e-05	0.000152153	5.77698e-05	0.0401185	0.0774253	5.60182e-06	0.000187812
K07586	0.000288656	6.90564e-05	0.000153775	7.47451e-05	0.0181671	0.072408	2.98213e-05	0.00023994
K00863	0.000293835	6.74434e-05	0.00015519	8.80712e-05	0.0249568	0.072408	2.28792e-05	0.00025441
K09693	0.000260055	6.44499e-05	0.000148544	6.59558e-05	0.0269241	0.072408	1.64006e-05	0.00020662
K05879	0.000262712	6.60405e-05	0.00015606	5.08981e-05	0.0225717	0.072408	1.96859e-05	0.00019362
K07118	0.000278184	6.37544e-05	0.000151833	6.25855e-05	0.0133524	0.072408	3.42109e-05	0.00021849
K02788	0.000251021	6.60755e-05	0.000134074	7.99121e-05	0.0366805	0.0769463	9.35161e-06	0.000224542
K07570	0.000282223	7.10751e-05	0.000148623	7.95685e-05	0.0234844	0.072408	2.33302e-05	0.000243869
K00887	0.000259157	6.39611e-05	0.000141106	8.29146e-05	0.0375579	0.0774253	8.83441e-06	0.000227268
K12685	5.88656e-05	5.30455e-05	0.000210989	0.000117166	0.0410971	0.0774253	-0.000295517	-8.73022e-06
K05878	0.000262712	6.60405e-05	0.000149068	5.28275e-05	0.017894	0.072408	2.56921e-05	0.000201597
K13953	0.000264161	6.18635e-05	0.000163939	6.08173e-05	0.032459	0.0735253	1.07521e-05	0.000189691
K01220	0.000253631	6.62371e-05	0.000134498	8.33711e-05	0.0382769	0.0774253	8.33753e-06	0.000229929
K01428	0.000254966	6.47419e-05	0.000145647	5.37218e-05	0.0204404	0.072408	2.20436e-05	0.000196595
K03709	0.000267096	6.08654e-05	0.000153136	6.61712e-05	0.022159	0.072408	2.11287e-05	0.000206791
K06191	0.000264111	6.65505e-05	0.000143701	7.04678e-05	0.0240806	0.072408	2.03951e-05	0.000220424
K03188	0.000254966	6.47419e-05	0.000142697	5.479e-05	0.0187033	0.072408	2.43838e-05	0.000200154
K03189	0.000254966	6.47419e-05	0.000142697	5.479e-05	0.0187033	0.072408	2.43838e-05	0.000200154
K03190	0.000254966	6.47419e-05	0.000142697	5.479e-05	0.0187033	0.072408	2.43838e-05	0.000200154
K03187	0.000254966	6.47419e-05	0.000140669	5.59512e-05	0.017835	0.072408	2.57283e-05	0.000202866
K07078	0.000261213	6.22387e-05	0.000158014	6.1615e-05	0.0299529	0.072408	1.28794e-05	0.000193519
K00690	0.00027914	6.5188e-05	0.000137734	8.04213e-05	0.0165253	0.072408	3.38435e-05	0.000248968
K09134	0.00025828	6.42553e-05	0.000145989	6.36272e-05	0.024049	0.072408	1.90335e-05	0.000205549
K01430	0.000249648	6.74623e-05	0.000141867	5.61597e-05	0.0260122	0.072408	1.67371e-05	0.000198827
K01429	0.000249648	6.74623e-05	0.000141867	5.61597e-05	0.0260122	0.072408	1.67371e-05	0.000198827
K02786	0.000251021	6.60755e-05	0.000130793	8.56629e-05	0.0396507	0.0774253	7.3939e-06	0.000233062
K07223	0.000256025	6.34554e-05	0.000152369	5.759e-05	0.0271025	0.072408	1.51387e-05	0.000192172
K01575	0.000259408	6.31592e-05	0.000142396	6.4071e-05	0.019647	0.072408	2.42267e-05	0.000209796
K00924	0.000262685	6.67595e-05	0.00013231	7.02704e-05	0.0169232	0.072408	3.03711e-05	0.000230379
K11102	0.000256025	6.34554e-05	0.000141272	6.31907e-05	0.0209801	0.072408	2.23991e-05	0.000207106
K11733	0.000259441	6.36628e-05	0.000145154	7.06755e-05	0.0279093	0.072408	1.60059e-05	0.000212568
K01426	9.88409e-05	4.99758e-05	0.00025692	0.000106379	0.0254224	0.072408	-0.00028845	-2.77076e-05
K07393	0.00024824	6.55909e-05	0.000134875	5.89339e-05	0.0209218	0.072408	2.22491e-05	0.000204482
K03483	0.000264884	6.49479e-05	0.000135126	6.78478e-05	0.0149424	0.072408	3.28647e-05	0.00022665
K06893	0.000247888	6.5749e-05	0.000127909	6.71193e-05	0.0213119	0.072408	2.30763e-05	0.000216882
K03328	0.000252602	6.44455e-05	0.000145872	5.82798e-05	0.0254276	0.072408	1.69655e-05	0.000196493
K08217	0.000267865	6.81305e-05	0.000129062	7.82023e-05	0.0176383	0.072408	3.14913e-05	0.000246116
K02798	0.000263877	6.53454e-05	0.000126279	7.96532e-05	0.0181902	0.072408	3.06368e-05	0.000244558
K11535	0.000247888	6.5749e-05	0.00014001	5.64577e-05	0.0243256	0.072408	1.81484e-05	0.000197608
K01250	0.000256025	6.34554e-05	0.000131505	7.48815e-05	0.0225203	0.072408	2.28212e-05	0.000226218
K07778	0.000247888	6.5749e-05	0.000124936	7.10833e-05	0.0219679	0.072408	2.29901e-05	0.000222915
K03366	0.000257165	6.3935e-05	0.000129194	8.1034e-05	0.0254802	0.072408	2.05126e-05	0.00023543
K07693	0.000248778	6.62228e-05	0.000126233	7.17339e-05	0.0231018	0.072408	2.17517e-05	0.000223338
K02076	0.000256025	6.34554e-05	0.000126767	8.20606e-05	0.0251653	0.072408	2.10898e-05	0.000237425
K06216	0.000264478	6.67854e-05	0.000124724	8.55424e-05	0.0218028	0.072408	2.66775e-05	0.000252831
K04086	0.000256025	6.34554e-05	0.000124262	8.61424e-05	0.0270111	0.072408	1.97142e-05	0.000243812
K02840	0.000255551	6.24601e-05	0.000123211	8.62229e-05	0.0262265	0.072408	2.06563e-05	0.000244024
K08153	0.000256258	6.35913e-05	0.000124208	8.63678e-05	0.0270467	0.072408	1.97222e-05	0.000244379
K12269	0.000250972	6.69091e-05	0.000121767	8.10294e-05	0.025935	0.072408	2.0156e-05	0.000238254
K12268	0.000250972	6.69091e-05	0.000121767	8.10294e-05	0.025935	0.072408	2.0156e-05	0.000238254
K16323	0.000256025	6.34554e-05	0.000123963	8.66397e-05	0.0272501	0.072408	1.95307e-05	0.000244592
K09962	0.000247888	6.5749e-05	0.000126111	6.94675e-05	0.0216481	0.072408	2.30852e-05	0.000220469
K03476	0.000248122	6.5864e-05	0.000120534	7.8808e-05	0.0247411	0.072408	2.10846e-05	0.000234091
K03713	0.000247888	6.5749e-05	0.000120312	7.79765e-05	0.0239654	0.072408	2.18648e-05	0.000233287
K09694	0.000248454	6.57674e-05	0.00012603	6.95771e-05	0.0212445	0.072408	2.36341e-05	0.000221214
K09695	0.000248454	6.57674e-05	0.000125478	7.03302e-05	0.0213871	0.072408	2.35969e-05	0.000222354
K08152	0.000247888	6.5749e-05	0.00011731	8.28378e-05	0.0258612	0.072408	2.05254e-05	0.000240632
K03191	0.00025368	6.39912e-05	0.000120327	8.18251e-05	0.0220774	0.072408	2.5135e-05	0.00024157
K13727	0.000247888	6.5749e-05	0.000118196	8.1376e-05	0.0252551	0.072408	2.0968e-05	0.000238417
K00354	0.000247888	6.5749e-05	0.000121068	7.67967e-05	0.0235605	0.072408	2.21285e-05	0.000231512
K02531	0.000247888	6.5749e-05	0.00011731	8.28378e-05	0.0258612	0.072408	2.05254e-05	0.000240632
K01073	0.000247888	6.5749e-05	0.000118264	8.12637e-05	0.0252097	0.072408	2.10006e-05	0.000238248
K18934	0.000247888	6.5749e-05	0.000117508	8.25081e-05	0.025722	0.072408	2.0628e-05	0.000240132
K07505	0.000247888	6.5749e-05	0.00011731	8.28378e-05	0.0258612	0.072408	2.05254e-05	0.000240632
K05658	0.000247888	6.5749e-05	0.00011731	8.28378e-05	0.0258612	0.072408	2.05254e-05	0.000240632
K05937	0.000247888	6.5749e-05	0.00011731	8.28378e-05	0.0258612	0.072408	2.05254e-05	0.000240632
K15792	5.40309e-05	4.83258e-05	0.000201509	0.000118337	0.0468235	0.0794759	-0.000291973	-2.98431e-06
